# Supplementary material for: Targeting p300 and CBP abolishes HOXB13-loss-induced lipogenesis and tumor metastasis
Source: JCI Insight. 2025 Nov 24;10(22):e195743. doi: 10.1172/jci.insight.195743 (PMC12643514; doi:10.1172/jci.insight.195743)
Supplement: Supporting data values [file jciinsight-10-195743-s113.xlsx]

## Sheet: Figure3B
Figure3B
Tumor Type	IHC Intensity Score
Primary PCa	3
Primary PCa	1
Primary PCa	0.3
Primary PCa	2
Primary PCa	0.1
Primary PCa	1
Primary PCa	1
Primary PCa	2
Primary PCa	1.6
Primary PCa	0.1
Primary PCa	2
Primary PCa	0.8
Primary PCa	0.2
Primary PCa	1.4
Primary PCa	1
Primary PCa	1.2
Primary PCa	2
Primary PCa	0.6
Primary PCa	1
Primary PCa	1.6
Primary PCa	0.2
Primary PCa	1.8
Primary PCa	1.8
Primary PCa	1
Primary PCa	2
Primary PCa	2
Primary PCa	0.5
Primary PCa	1.4
Primary PCa	1.5
Primary PCa	2
Primary PCa	2
Primary PCa	1.4
Primary PCa	1
Primary PCa	1.6
Primary PCa	2
Primary PCa	1
Primary PCa	3
Primary PCa	1.4
Primary PCa	0.8
Primary PCa	0.15
Primary PCa	1.6
Primary PCa	2
Primary PCa	1.8
Primary PCa	0.9
Primary PCa	1.2
Primary PCa	2.4
Primary PCa	1
Primary PCa	1
Primary PCa	1.6
Primary PCa	1.6
Primary PCa	3
Primary PCa	0.2
Primary PCa	1
Primary PCa	1
Primary PCa	2
Primary PCa	1.5
LN Mets	1
LN Mets	0.8
LN Mets	0.6
LN Mets	3
LN Mets	2.4
LN Mets	0.2
LN Mets	0
LN Mets	0
LN Mets	0
LN Mets	2.1
LN Mets	2.1
LN Mets	0.9
LN Mets	0.8
LN Mets	1.9
LN Mets	0
LN Mets	1
LN Mets	0
LN Mets	1.2
LN Mets	1
LN Mets	1.6
LN Mets	1.2
LN Mets	1.4
LN Mets	0
LN Mets	3
LN Mets	0.2
LN Mets	1.8
LN Mets	3
LN Mets	1.2
LN Mets	0
LN Mets	0.2
LN Mets	1.4
LN Mets	0.1
LN Mets	0.2
LN Mets	2
LN Mets	1
LN Mets	1.5
LN Mets	2.1
LN Mets	1.2
LN Mets	0.2
LN Mets	0
LN Mets	2.1
LN Mets	0.4
LN Mets	2
LN Mets	0.5
LN Mets	0.5
LN Mets	1.2
LN Mets	0.8
LN Mets	1
LN Mets	1
LN Mets	1
LN Mets	0
LN Mets	1
LN Mets	0
LN Mets	0.9
LN Mets	1.4
LN Mets	0.3

## Sheet: Figure3C
Figure3C
Patient ID	Primary PCa (IHC Intensity Score)	LN Mets (IHC Intensity Score)
S12-28135	1	1.6
SJS17-959	0	1
S18-5864	2.1	1
SJS16-4399	0.9	0.2
SJS16-7730	0.8	1
SJS17-755	1.9	1.6
SJS17-6164	0	1.6
S14-9927	1.2	0.9
SJS16-2084	1.6	1
SJS16-7004	1.2	1
SJS17-322	1.4	2
SJS17-10391	3	3
SJS16-10903	0.2	1.4
SJS17-10304	1.4	0.8
SJS16-7873	0.2	3
SJS17-10933	0	1.5
S17-25353	3	1.8
S13-7103	0	1
S16-37749	0	1
SJS14-3858	0	1.5
S17-21246	1	2
S14-2919	1.8	3
S17-33276	3	0.6
SJS15-10273	1.2	1.8
SJS16-6447	0	0.5
S15-27776	0.1	0.1
S17-8256	0.2	1
SJS16-6236	1.5	1.4
SJS15-9376	1	2
SJS16-9530	2.1	1.6
SJS17-3823	1.2	1.4
S11-28543	0.2	1
S15-22622	2.1	0.8
S17-1930	0.4	2
SJS14-4574	0.5	2
SJS16-5238	0.5	2
SJS18-503	1	1.8
S16-37749	0	1
S17-29383	1	0.2
SJS16-8722	0.9	2
SJS17-9015	0.3	2
SJS17-9655	1	1.6

## Sheet: Figure3E
Figure3E
Sample Type	IHC Intensity Score
HN	2
HN	3
HN	2.5
HN	3
HN	3
HN	2
HN	0
HN	3
HN	3
HN	3
HN	3
HN	3
HN	3
HN	2.5
HN	2.5
HN	3
HN	3
HN	2
HN	3
HN	3
HN	3
HN	3
HN	3
HN	3
HN	2
HN	3
HN	2.5
HN	3
HN	3
HN	3
HN(<2M)	3
HN(<2M)	2
HN(<2M)	2
HN(<2M)	3
HN(<2M)	3
HR(>2M)	3
HR(>2M)	3
HR(>2M)	1
HR(>2M)	3
HR(>2M)	2.5
HR(>2M)	3
HR(>2M)	3
HR(>2M)	2.5
HR(>2M)	3
HR(>2M)	3
HR(>2M)	2
HR(>2M)	3
HR(>2M)	2
HR(>2M)	3
HR(>2M)	2.5
HR(>2M)	1
HR(>2M)	3
HR(>2M)	3
HR(>2M)	3
HR(>2M)	3
HR(>2M)	3
HR(>2M)	3
HR(>2M)	3
HR(>2M)	3
HR(>2M)	3
HR(>2M)	2.5
HR(>2M)	3
HR(>2M)	3
HR(>2M)	3
HR(>2M)	3
HR(>2M)	3
HR(>2M)	3
HR(>2M)	3
HR(>2M)	2
HR(>2M)	3
HR(>2M)	3
HR(>2M)	3
HR(>2M)	3
HR(>2M)	3
HR(>2M)	3
HR(>2M)	3
HR(>2M)	3
HR(>2M)	3
HR(>2M)	3
HR(>2M)	2

## Sheet: Figure4C
Figure 4C
LNCaP
Sample (normalized data)	MMP7	MMP10	MMP12	MMP13
Lipid-free medium #1	0.979568	1.00685	1.03612	0.822874
Lipid-free medium #2	1.02035	1.07124	1.00299	1.14433
Lipid-free medium #3	1.00009	0.921916	0.960896	1.03279
Lipid-rich medium #1	1.87049	2.4228	2.66134	1.7965
Lipid-rich medium #2	2.00752	2.527	2.84554	1.81459
Lipid-rich medium #3	1.97081	3.41775	2.68311	1.66755
SEM
	MMP7	MMP10	MMP12	MMP13
Lipid-free medium	0.0117714	0.0432405	0.021766	0.0942349
Lipid-rich medium	0.0409529	0.31572	0.058113	0.0462968

## Sheet: Figure4D
Figure 4D
PC-3M
Sample (normalized data)	MMP7	MMP10	MMP12	MMP13
Lipid-free medium #1	0.917346	1.0442	0.976635	0.878076
Lipid-free medium #2	1.2807	1.12424	1.04673	1.04756
Lipid-free medium #3	0.801952	0.831559	0.976635	1.07437
Lipid-rich medium #1	3.69334	2.32397	20.0092	7.93555
Lipid-rich medium #2	5.98509	3.57016	25.9255	8.53247
Lipid-rich medium #3	4.71265	2.60719	38.9654	6.94533
SEM
	MMP7	MMP10	MMP12	MMP13
Lipid-free medium	0.14425	0.0873318	0.0233655	0.0614515
Lipid-rich medium	0.662914	0.377163	5.5995	0.462834

## Sheet: Figure4E
Figure 4E
LNCaP
Sample (normalized data)	MMP7	MMP10	MMP12	MMP13
shCtrl+DMSO #1	0.862005	1.1364	1.04006	0.930447
shCtrl+DMSO #2	1.10896	0.871883	0.783461	0.942369
shCtrl+DMSO #3	1.02904	0.991715	1.17648	1.12718
shHOXB13+DMSO #1	2.13427	35.6651	18.0119	2.80386
shHOXB13+DMSO #2	2.54651	37.9471	16.1344	2.71194
shHOXB13+DMSO #3	3.05066	38.9986	17.217	2.76308
shHOXB13+TVB2640 #1	0.541451	14.3259	9.06006	1.7366
shHOXB13+TVB2640 #2	0.699408	12.0525	8.33927	1.89436
shHOXB13+TVB2640 #3	0.611681	14.3663	10.7197	2.497
SEM
	MMP7	MMP10	MMP12	MMP13
shCtrl+DMSO	0.0727524	0.0764724	0.115209	0.0636852
shHOXB13+DMSO	0.264982	0.983915	0.544089	0.0265906
shHOXB13+TVB2640	0.0456913	0.764628	0.704767	0.231693

## Sheet: Figure4F
Figure 4F
LNCaP	Replicate #1	Replicate #2	Replicate #3
shCtrl+DMSO	75	70	69		71.3333	3.21455	1.85592
shCtrl+MMPi	66	70	60		65.3333	5.03322	2.90593
shHOXB13+DMSO	164	150	170		161.333	10.2632	5.92546
shHOXB13+MMPi	110	125	117		117.333	7.50555	4.33333
SEM
shCtrl+DMSO	3.21455
shCtrl+MMPi	5.03322
shHOXB13+DMSO	10.2632
shHOXB13+MMPi	7.50555
ANOVA Result Table:
Source	Sum of Squares	df	Mean Square	F-value	p-value
Groups	18079.2	3	6026.4	122.15	< 0.0001
Error	394.7	8	49.33
Total	18473.9	11
Pairwise Comparison Results:	Tukey's HSD Test (Post-Hoc Comparisons)
Comparison	Group 1	Group 2	Mean Difference	p-value (Tukey-adjusted)	Significance
1	shCtrl+DMSO	shCtrl+MMPi	6	0.8325	ns
2	shCtrl+DMSO	shHOXB13+DMSO	-90	2.6e-05	*****
3	shCtrl+DMSO	shHOXB13+MMPi	-46	0.0002	***
4	shCtrl+MMPi	shHOXB13+DMSO	-96	1.9e-05	*****
5	shCtrl+MMPi	shHOXB13+MMPi	-52	0.0001	***
6	shHOXB13+DMSO	shHOXB13+MMPi	44	0.0003

## Sheet: Figure4G
Figure 4G
PC-3M	Replicate #1	Replicate #2	Replicate #3
shCtrl+DMSO	109	123	100
shCtrl+MMPi	61	55	67
shHOXB13+DMSO	205	215	198
shHOXB13+MMPi	110	125	107
SEM
shCtrl+DMSO	11.5902
shCtrl+MMPi	6
shHOXB13+DMSO	8.544
shHOXB13+MMPi	9.64365

## Sheet: Figure5A
Figure 5A
LNCaP	Replicate#1	Replicate#2	Replicate#3
shCtrl+DMSO	0.368	0.385	0.387
shHOXB13+DMSO	1.162	1.249	1.248
shCtrl+CCS1477	0.3	0.303	0.297
shHOXB13+CCS1477	0.345	0.341	0.343
Standard deviation (SD)
shCtrl+DMSO	0.0104403
shHOXB13+DMSO	0.0499433
shCtrl+CCS1477	0.003
shHOXB13+CCS1477	0.002

## Sheet: Figure5B
Figure 5B
PC-3M	Replicate#1	Replicate#2	Replicate#3
shCtrl+DMSO	0.246	0.245	0.247
shHOXB13+DMSO	0.6	0.634	0.638
shCtrl+CCS1477	0.236	0.226	0.209
shHOXB13+CCS1477	0.241	0.231	0.241
Standard deviation (SD)
shCtrl+DMSO	0.001
shHOXB13+DMSO	0.0208806
shCtrl+CCS1477	0.0136504
shHOXB13+CCS1477	0.0057735

[truncated: 11 more sheets: Figure5C, Figure5D, Figure5E, Figure 6C, Fig.S1B, Fig.S2B, Fig.S2E, Fig.S3A, Fig.S3C, Fig.S4C, Fig.S4D]
